# Supplementary material for: CYP1A2 mRNA Expression Rather than Genetic Variants Indicate Hepatic CYP1A2 Activity
Source: Pharmaceutics. 2022 Feb 27;14(3):532. doi: 10.3390/pharmaceutics14030532 (PMC8954692; doi:10.3390/pharmaceutics14030532)
Supplement: Supplementary file 1 [file pharmaceutics-14-00532-s001.zip]

Archive with 1 entries (1 files):
- pharmaceutics-1577577-supplementary.pdf
